# Supplementary material for: A Systematic Review and Meta-analysis of the Prevalence and Impact of Pulmonary Bacterial Colonisation in Stable State Chronic Obstructive Pulmonary Disease (COPD)
Source: Biomedicines. 2021 Dec 31;10(1):81. doi: 10.3390/biomedicines10010081 (PMC8773377; doi:10.3390/biomedicines10010081)
Supplement: Supplementary file 1 [file biomedicines-10-00081-s001.zip]

Archive with 1 entries (1 files):
- biomedicines-1523804-supplementary.pdf
